# Supplementary material for: Decreased PPM1B Expression Drives PRMT5-Mediated Histone Modification in Lung Cancer Progression
Source: Biomolecules. 2025 Nov 11;15(11):1581. doi: 10.3390/biom15111581 (PMC12649863; doi:10.3390/biom15111581)
Supplement: Supplementary file 1 [file biomolecules-15-01581-s001.zip]

Archive with 1 entries (1 files):
- biomolecules-3959801-supplementary.pdf
